# Supplementary material for: Staphylococcus aureus Synergized with Candida albicans to Increase the Pathogenesis and Drug Resistance in Cutaneous Abscess and Peritonitis Murine Models
Source: Pathogens. 2021 Aug 16;10(8):1036. doi: 10.3390/pathogens10081036 (PMC8398722; doi:10.3390/pathogens10081036)
Supplement: Supplementary file 1 [file pathogens-10-01036-s001.zip]

Archive with 7 entries (7 files):
- Figure S1.tiff
- Figure S2.tiff
- Figure S3.tiff
- Figure S4.tiff
- Figure S5.tiff
- Figure S6.tiff
- Supplementary Tables.pdf
